# Supplementary material for: A Hypothesis-Driven, Near-Peer Physical Diagnosis Module on Streptococcal Pharyngitis Within the Pediatrics Clerkship
Source: MedEdPORTAL. 2024 Oct 4;20:11448. doi: 10.15766/mep_2374-8265.11448 (PMC11450068; doi:10.15766/mep_2374-8265.11448)
Supplement: Supplementary file 1 — Physical Diagnosis Streptococcal Pharyngitis.pptxFacilitator Guide.docxSore Throat Physical Exam Bedside Checklist.docxPremodule Survey.docxPostmodule Survey.docxThroat Swab Skills Assessment Rubric.docx [file mep_2374-8265.11448-s001.zip]

Archive with 7 entries (7 files):
- A. Physical Diagnosis Streptococcal Pharyngitis.pptx
- B. Facilitator Guide.docx
- C. Sore Throat Physical Exam Bedside Checklist.docx
- D. Premodule Survey.docx
- E. Postmodule Survey.docx
- F. Throat Swab Skills Assessment Rubric.docx
- _Educational Summary Report_11448.pdf
